# Supplementary material for: Comparative Genomics Analysis of Habitat Adaptation by Lactobacillus kefiranofaciens
Source: Foods. 2023 Apr 10;12(8):1606. doi: 10.3390/foods12081606 (PMC10137885; doi:10.3390/foods12081606)
Supplement: Supplementary file 1 [file foods-12-01606-s001.zip]

Archive with 1 entries (1 files):
- foods-2281794-supplementary.pdf
